# Supplementary material for: Identification and Characterization of Argonaute Protein, Ago2 and Its Associated Small RNAs in Schistosoma japonicum
Source: PLoS Negl Trop Dis. 2012 Jul 31;6(7):e1745. doi: 10.1371/journal.pntd.0001745 (PMC3409120; doi:10.1371/journal.pntd.0001745)
Supplement: Table S1 — Sequences of the primers used for PCR experiments. (XLS) [file pntd.0001745.s005.xls]

## Sheet: Sheet1
Table S1. Sequences of the primers used for PCR experiments
5' RACE
	Name	Sequence(5'-3')*
	RAgo2Outer	CCACAGGCCGAGGTTGGACTGTCAAGCCG
	RAgo2Inner	GTCTCTGAAATGTCATATTCAGACG
Clone to pcDNA-FLAG
	Name	Sequence(5'-3')*
	FAgo1F	CGGGGTACCGAACCATGCCTAAAGGGTTTCTTCATC
	FAgo1R	ATAGTTTAGCGGCCGCCTGCAAAATACATTACTCTTAATGTTTCAGGATG
	FAgo2F	CGGGGTACCGAACCATGTCTCAGAGAGGTTTCTACGTTCC
	FAgo2R	ATAGTTTAGCGGCCGCCCAGATAAAACATCCCATCGACCTGCG
	FAgo3F	CGGGGTACCGAACCATGGAGGACGGGAGCTCGAAT
	FAgo3R	ATAGTTTAGCGGCCGCCCAAGAAAAACATCCCATCAG
qRT-PCR
	Name	Sequence(5'-3')*
	QAgo1F	AAACACCGGGCTCTTCTTATGG
	QAgo1R	GAGGAGCGTCTCCGACATTCC
	QAgo2F	AAGACCGCCAACAATTCATCGA
	QAgo2R	CGAGTATGCATCGGTTTGTTCA
	QAgo3F	ACCACTACCACCATCCCAAGAA
	QAgo3R	GTGAAATTGGCAGTGTCGATGA
