# Supplementary material for: Identification and Characterization of Argonaute Protein, Ago2 and Its Associated Small RNAs in Schistosoma japonicum
Source: PLoS Negl Trop Dis. 2012 Jul 31;6(7):e1745. doi: 10.1371/journal.pntd.0001745 (PMC3409120; doi:10.1371/journal.pntd.0001745)
Supplement: Table S2 — Proteins identified by Orbitrap MS in immunoprecipitation with mAb 27A9. (XLS) [file pntd.0001745.s006.xls]

## Sheet: Sheet1
Table S2. Proteins identified by Orbitrap MS in 27A9 immunoprecipitation
	Proteins								Peptide (Hits)a
>170kDa
1	gnl|lsbi|CPRT0000005165 Sjc_0054830|Sjp_0054830|SJC_S000556.67670 SJC_S000556.123862|Mhc; Myosin heavy chain; ko:K01509adenosinetriphosphatase, putative|Auto								63
2	gnl|lsbi|CPRT0000005896 Sjc_0062670|Sjp_0062670|SJC_S000729.46649 SJC_S000729.50175|MGC82112; MGC82112 protein; ko:K03910alpha-2-macroglobulin, putative|Auto								43
3	gnl|lsbi|CPRT0000005897 Sjc_0062680|Sjp_0062680|SJC_S000729.50267 SJC_S000729.53239|Delta-like protein B precursor(DeltaB protein), putative|Auto								38
4	gnl|lsbi|CPRT0000004339 Sjc_0046120|Sjp_0046120|SJC_S000399.199187 SJC_S000399.239953|Dhc64C; Dynein heavy chain 64C;ko:K01376 E3.4.22.-, putative|Auto								24
5	gnl|lsbi|CPRT0000009210 Sjc_0097880|Sjp_0097880|SJC_S003253.767 SJC_S003253.34418|IPR007110Immunoglobulin-like,domain-containing protein|Auto								16
6	gnl|lsbi|CPRT0000003237 Sjc_0034300|Sjp_0034300|SJC_S000234.257357 SJC_S000234.261177|Pxn; Peroxidasin; ko:K00430peroxidase, putative|Auto								15
7	gnl|lsbi|CPRT0000003844 Sjc_0040760|Sjp_0040760|SJC_S000315.305276 SJC_S000315.313275|LOC496448; hypothetical LOC496448;ko:K04646 clathrin, heavy polypeptide, putative|Auto								13
~130-170kDa
1	gnl|lsbi|CPRT0000005713 Sjc_0060680|Sjp_0060680|SJC_S000687.162718 SJC_S000687.185380|hyou1; hypoxia up-regulated 1;ko:K09486 hypoxia up-regulated 1, putative|Auto								40
2	gnl|lsbi|CPRT0000002436 Sjc_0025880|Sjp_0025880|SJC_S000154.318038 SJC_S000154.351035|Glutamyl aminopeptidase (EC3.4.11.7) (EAP) (Aminopeptidase A) (APA) (CD249 antigen), putative|Auto								23
3	gnl|lsbi|CPRT0000003223 Sjc_0034150|Sjp_0034150|SJC_S000233.419026 SJC_S000233.435207|SPTAN1; spectrin, alpha,non-erythrocytic 1 (alpha-fodrin); ko:K06114 spectrin alpha, putative|Auto								20
4	gnl|lsbi|CPRT0000002965 Sjc_0031430|Sjp_0031430|SJC_S000200.822892 SJC_S000200.840688|Khc; Kinesin heavy chain; ko:K06026E3.6.4.4, putative|Auto								20
5	gnl|lsbi|CPRT0000001178 Sjc_0012620|Sjp_0012620|SJC_S000054.39945 SJC_S000054.43506|Cell division cycle and apoptosisregulator protein 1 (Cell cycle and apoptosis regulatory protein 1)(CARP-1) (Death inducer with SAP domain), putative|Auto								11
~90-130kDa
1	gnl|Sjc_Ago2|Auto								52
2	gnl|lsbi|CPRT0000004202 Sjc_0044660|Sjp_0044660|SJC_S000376.59674 SJC_S000376.61833|HSP90AA1, HSPC1, HSPCA; heat shockprotein 90kDa alpha (cytosolic), class A member 1; ko:K04079 molecularchaperone HtpG, putative|Auto								49
3	gnl|lsbi|CPRT0000004184 Sjc_0044460|Sjp_0044460|SJC_S000371.120926 SJC_S000371.130293|Major vault protein (MVP),putative|Auto								48
4	gnl|lsbi|CPRT0000002677 Sjc_0028390|Sjp_0028390|SJC_S000176.2586 SJC_S000176.62231|expressed protein, putative|Auto								34
5	gnl|lsbi|CPRT0000006870 Sjc_0073030|Sjp_0073030|SJC_S001066.1065 SJC_S001066.27205|MGC68800; hypothetical proteinMGC68800 [EC:1.2.4.2]; ko:K00164 2-oxoglutarate dehydrogenase E1component, putative|Auto								29
6	gnl|lsbi|CPRT0000007855 Sjc_0083460|Sjp_0083460|SJC_S001708.6042 SJC_S001708.33983|glucan phosphorylase [EC:2.4.1.1];ko:K00688 starch phosphorylase, putative|Auto								23
7	gnl|lsbi|CPRT0000001673 Sjc_0017890|Sjp_0017890|SJC_S000087.94818 SJC_S000087.95712|97 kDa heat shock protein (Egg spermreceptor), putative|Auto								21
8	gnl|lsbi|CPRT0000004594 Sjc_0048760|Sjp_0048760|SJC_S000444.14563 SJC_S000444.29338|CDase; Ceramidase; ko:K01441N-acylsphingosine amidohydrolase, putative|Auto								21
9	gnl|lsbi|CPRT0000001178 Sjc_0012620|Sjp_0012620|SJC_S000054.39945 SJC_S000054.43506|Cell division cycle and apoptosisregulator protein 1 (Cell cycle and apoptosis regulatory protein 1)(CARP-1) (Death inducer with SAP domain), putative|Auto								20
10	gnl|lsbi|CPRT0000012071 Sjc_0131820|Sjp_0131820|SJC_S026108.3896 SJC_S026108.11746|hspa4; heat shock protein 4; ko:K09485heat shock protein 110kDa, putative|Auto								19
11	gnl|lsbi|CPRT0000008084 Sjc_0085890|Sjp_0085890|SJC_S001834.8996 SJC_S001834.17717|TER94; ko:K01509adenosinetriphosphatase, putative|Auto								16
12	gnl|lsbi|CPRT0000006572 Sjc_0069890|Sjp_0069890|SJC_S000964.67259 SJC_S000964.80123|Exportin-1 (Exp1) (Chromosome region maintenance 1 protein homolog), putative|Auto								15
13	gnl|lsbi|CPRT0000008908 Sjc_0094720|Sjp_0094720|SJC_S002677.1428 SJC_S002677.19383|Proactivator polypeptide precursor								15
14	gnl|lsbi|CPRT0000004387 Sjc_0046600|Sjp_0046600|SJC_S000409.151803 SJC_S000409.165260|Gaa; glucosidase, alpha, acid[EC:3.2.1.20]; ko:K01187 alpha-glucosidase, putative|Auto								14
15	gnl|lsbi|CPRT0000002575 Sjc_0027340|Sjp_0027340|SJC_S000166.102507 SJC_S000166.134491|Paramyosin (Antigen Sj97),putative|Auto								13
16	gnl|lsbi|CPRT0000010198 Sjc_0108340|Sjp_0108340|SJC_S005644.5832 SJC_S005644.7354|Lysosomal alpha-glucosidase precursor(EC 3.2.1.20) (Acid maltase), putative|Auto								12
17	gnl|lsbi|CPRT0000007197 Sjc_0076480|Sjp_0076480|SJC_S001266.2969 SJC_S001266.14146|MGC83233; hypothetical proteinMGC83233; ko:K03028 26S proteasome regulatory subunit N1, putative|Auto								12
18	tr|Q5C3C4|Q5C3C4_SCHJA SJCHGC05525 protein (Fragment) OS=Schistosoma japonicum PE=2 SV=2								12
~70-80kDa
1	gnl|lsbi|CPRT0000004204 Sjc_0044680|Sjp_0044680|SJC_S000376.74992 SJC_S000376.79945|Heat shock 70 kDa protein cognate 4(Hsc 70-4), putative|Auto								64
2	gnl|lsbi|CPRT0000000968 Sjc_0010400|Sjp_0010400|SJC_S000039.97756 SJC_S000039.99963|LOC555098; hypothetical proteinLOC555098; ko:K09490 heat shock 70kDa protein 5, putative|Auto								50
3	gnl|lsbi|CPRT0000002471 Sjc_0026230|Sjp_0026230|SJC_S000157.132996 SJC_S000157.135482|HSPA9B, HSPA9; heat shock 70kDaprotein 9B (mortalin-2); ko:K04043 molecular chaperone DnaK, putative|Auto								26
4	gnl|lsbi|CPRT0000001446 Sjc_0015460|Sjp_0015460|SJC_S000071.108921 SJC_S000071.118410|Plastin-2 (L-plastin) (Lymphocytecytosolic protein 1) (LCP-1) (65 kDa macrophage protein) (pp65),putative|Auto								15
~60-70kDa
1	tr|Q5DC37|Q5DC37_SCHJA SJCHGC02147 protein OS=Schistosoma japonicum PE=2 SV=1								42
2	gnl|lsbi|CPRT0000008023 Sjc_0085230|Sjp_0085230|SJC_S001799.710 SJC_S001799.1496|Conserved hypothetical protein,IPR008758 Peptidase S28,domain-containing|Auto								27
3	gnl|lsbi|CPRT0000008185 Sjc_0086960|Sjp_0086960|SJC_S001923.8348 SJC_S001923.10893|phosphodiesterase-nucleotidepyrophosphatase [EC:3.1.4.-]; ko:K01128 E3.1.4.-, putative|Auto								20
4	gnl|lsbi|CPRT0000008025 Sjc_0085250|Sjp_0085250|SJC_S001799.16130 SJC_S001799.34465|LOC476788; similar to Lysosomal Pro-X carboxypeptidase precursor (Prolylcarboxypeptidase) (PRCP)								17
5	gnl|lsbi|CPRT0000003372 Sjc_0035720|Sjp_0035720|SJC_S000251.191315 SJC_S000251.198913|CCT8; chaperonin containing TCP1,subunit 8 (theta); ko:K09500 T-complex protein 1 subunit theta,putative|Auto								14
6	gnl|lsbi|CPRT0000000068 Sjc_0000740|Sjp_0000740|SJC_S000001.898402 SJC_S000001.906217|Cctgamma; Cct; ko:K09495 T-complex protein 1 subunit gamma, putative|Auto								14
7	gnl|lsbi|CPRT0000000438 Sjc_0004640|Sjp_0004640|SJC_S000014.42956 SJC_S000014.49316|endoglycoceramidase [EC:3.2.1.123];ko:K05991 E3.2.1.123, putative|Auto								13
8	gnl|lsbi|CPRT0000007769 Sjc_0082530|Sjp_0082530|SJC_S001652.6464 SJC_S001652.17184|T-cp1; Tcp1-like; ko:K09493 T-complexprotein 1 subunit alpha, putative|Auto								12
9	gnl|lsbi|CPRT0000000345 Sjc_0003650|Sjp_0003650|SJC_S000009.456612 SJC_S000009.509184|alp; alkaline phosphatase[EC:3.1.3.1]; ko:K01077 alkaline phosphatase, putative|Auto								12
10	gnl|lsbi|CPRT0000002677 Sjc_0028390|Sjp_0028390|SJC_S000176.2586 SJC_S000176.62231|expressed protein, putative|Auto								11
~42-52kDa
1	gnl|lsbi|CPRT0000000222 Sjc_0002370|Sjp_0002370|SJC_S000005.617005 SJC_S000005.625546|Actin-2, putative|Auto								37
2	gnl|lsbi|CPRT0000000638 Sjc_0006800|Sjp_0006800|SJC_S000021.965481 SJC_S000021.969950|ctsd; cathepsin D (lysosomalaspartyl protease) [EC:3.4.23.5]; ko:K01379 cathepsin D, putative|Auto								28
3	gnl|lsbi|CPRT0000003027 Sjc_0032090|Sjp_0032090|SJC_S000208.255076 SJC_S000208.277428|MAN2B1; mannosidase, alpha, class2B, member 1 [EC:3.2.1.24]; ko:K01191 alpha-mannosidase, putative|Auto								21
a Proteins with peptide hits number > 10 were listed
