# Supplementary material for: Identification and Characterization of Argonaute Protein, Ago2 and Its Associated Small RNAs in Schistosoma japonicum
Source: PLoS Negl Trop Dis. 2012 Jul 31;6(7):e1745. doi: 10.1371/journal.pntd.0001745 (PMC3409120; doi:10.1371/journal.pntd.0001745)
Supplement: Table S4 — General information of the two small RNA libraries (SP1 and SP2). (XLS) [file pntd.0001745.s008.xls]

## Sheet: Sheet1
Table S4. General information of the two small RNA libraries
	SP1		SP2
	#	%	#	%
Total_Reads	33389568	100	22249434	100
Low_Quality	328056	0.01	58425	0.262591
adaptor3_null	6677	0.02	109203	0.490812
insert_null	4468	0.01	3519	0.0158161
5' adaptor contaminants	65951	0.2	28809	0.129482
size < 18 nt	108215	0.33	227318	1.02168
polyA	189	0	110	0.000494395
High Quality(size >= 18 nt)	32876012	99.44	21822050	98.0791
