# Supplementary material for: Identification and Characterization of Argonaute Protein, Ago2 and Its Associated Small RNAs in Schistosoma japonicum
Source: PLoS Negl Trop Dis. 2012 Jul 31;6(7):e1745. doi: 10.1371/journal.pntd.0001745 (PMC3409120; doi:10.1371/journal.pntd.0001745)
Supplement: Table S5 — Data statistics of the two small RNA libraries (SP1 and SP2). (XLS) [file pntd.0001745.s009.xls]

## Sheet: Sheet1
Table S5. Data statistics of the two small RNA libraries (SP1 and SP2).
Class	Total Reads	High Qulity Reads	Total Distinct Reads	Redundancy(%)a	Perfect Matchedb Genomec	%	Total of Perfect	%
SP1	33389568	32876012	4827798	85.3151	572165	11.8515	7501543	22.8177
SP2	22249434	21822050	3349147	84.6525	522262	15.5939	8447486	38.71
Total	55639002	54698062	7460784	86.3601	916159	12.2797	15949029	29.1583
a Redundancy=100-(Total Distinct Clean Reads/Total Clean Reads x 100)
b using soap2.20 aligner: soap.huge -M 0 -r 2
c Schistosoma japonicum Genome were downlaod from Chinese National Human Genome Center(http://lifecenter.sgst.cn/schistosoma/cn/schistosomaCnIndexPage.do)
